# Supplementary material for: Prediction of Resectability of Peritoneal Disease in Ovarian Cancer Patients Using the Peritoneal Cancer Index (PCI) and Fagotti Score on MRI
Source: Cancers (Basel). 2026 Jan 2;18(1):165. doi: 10.3390/cancers18010165 (PMC12785020; doi:10.3390/cancers18010165)
Supplement: Supplementary file 1 [file cancers-18-00165-s001.zip]

Archive with 1 entries (1 files):
- cancers-4024025-supplementary.pdf
